# Supplementary material for: Obesity Paradox in Takotsubo Syndrome Among Septic ICU Patients: A Retrospective Cohort Study
Source: J Clin Med. 2025 Apr 11;14(8):2635. doi: 10.3390/jcm14082635 (PMC12028263; doi:10.3390/jcm14082635)
Supplement: Supplementary file 1 [file jcm-14-02635-s001.zip]

Archive with 1 entries (1 files):
- jcm-3552108-supplementary.pdf
